# Supplementary material for: Do major host shifts spark diversification in butterflies?
Source: Ecol Evol. 2020 Feb 26;10(8):3636–46. doi: 10.1002/ece3.6116 (PMC7160180; doi:10.1002/ece3.6116)
Supplement: Supplementary file 1 [file ECE3-10-3636-s001.R]

#Script that chops a large tree into subtrees with a host family and polyphagy number that makes the DEC estimation tractable

library(BioGeoBEARS)
library(phytools)
library(ape)
library(phangorn)

tree <- read.tree('Wahl_Beast_New4.tre')
d <- read.csv('LepMatrix.csv') #this is the host use/non use matrix
rownames(d) <- d$X
d$X <- NULL

sub.trees <- list()

#modify tree so there are no tip without data and the most polyphagous are trimmed
for (t in tree$tip.label){
    if (t %in% rownames(d)) {
        print('Data Found')
    } else {
    tree <- drop.tip(tree, t)
    }
}

#move from the root tipward
#need function to find the root
get.root <- function(tree){
    tips <- length(tree$tip.label)
    root <- tips + 1
    root
}

#tree = name of tree object, node = starting node
#returns a list of tree objects
chop <- function(tree, node) {
    kids <- Children(tree, node)
    hosts <- data.frame()
    for(n in kids){
        hosts <- data.frame()
        #gets all child nodes of n
        kd <- Descendants(tree, n)
        #need to get just the tips, so all values of kd less than the root
        tips <- kd[[1]][kd[[1]]< root]
        #make a data frame of just the host info for the tree tips
        for (t in tips){
            #print(t)
            name <- tree$tip.label[t]
            #print(name)
             if (is.na(d[name,1])){
                 print('NA')
             } else {
            row <- d[name,]
            hosts <- rbind(hosts, row)
             }
        }
        #editing hosts info to make names the rownames and remove from first column
        hosts <- hosts[,-1]
        #find total host #
        #filter hosts to just colums with at least one 1 in them
        num <- colSums(hosts)
        t.hosts <- as.data.frame(num)
        t.hosts <- filter(t.hosts, num > 0)
        total.hosts <- nrow(t.hosts)
        #find max polyphagy
        poly <- rowSums(hosts)
        max.poly <- max(poly)
        #run these through the BioGeoBEARS function that checks matrix size
        #include_null_range is false, because we aren't allowing no host
        matrix <- numstates_from_numareas(numareas=total.hosts, maxareas=max.poly, include_null_range=FALSE)
        if (matrix < 1600 & n > root) {
        ntree <- extract.clade(tree, n)
        write.tree(ntree, file = 'SubTrees.tre', append = TRUE)
        print('Yay! Tree!')
            #chop off tree at this node and add it to a list of phylo objects
        } else {
            #call chop with n as the node to start with
            chop(tree, n)
        }
    }
}

root <- get.root(tree)
trees <- chop(tree, root)
