# Supplementary material for: Do major host shifts spark diversification in butterflies?
Source: Ecol Evol. 2020 Feb 26;10(8):3636–46. doi: 10.1002/ece3.6116 (PMC7160180; doi:10.1002/ece3.6116)
Supplement: Supplementary file 11 [file ECE3-10-3636-s012.R]

#the code for the exclusive calculation of extant diversity and other variables
#note: results from different trees (created by Appendix 1) will need to be appended together before finding the corresponding gamma stat and volatility metrics and getting final model results

library(ape)
library(geiger)
library(TreeSim)
library(phytools)
library(phangorn)
library(taxize)


##Load data#################################################################
#note: slight name change to make file name more informative
family.host.use <- read.csv('LepMatrix_Families.csv') #this is the host use/non use matrix
rownames(family.host.use) <- family.host.use$X
family.host.use$X <- NULL

order.host.use <- read.csv('LepMatrix_Orders.csv')
rownames(order.host.use) <- order.host.use$X
order.host.use$X <- NULL

e <- read.csv('Nym_covariates_2.csv') #genus names are under X, diversities under Nsp
rownames(e) <- e$X
e$X <- NULL

z <- read.csv('Fam_Ages.csv') #order/family under fams, ages under ages
z$X <- NULL
rownames(z) <- z$fams
z$fams <- NULL

data <- read.table('range_probabilities_star_T9.txt')

tree <- read.tree('./Trees_tre/T9.tre')

key <- read.csv('Tree_Key.csv')

#load a reference tree and match it to the main tree to get unfiltered diversity counts
ref <- read.tree('Wahl_Beast_New4.tre')
match <- as.data.frame(matchLabels(ref,tree))
#############################################################################

##Define Functions#############################################################

#need function to find the root
get.root <- function(arg1){
    #get total number of tips
    tips <- length(arg1$tip.label)
    #the first node after the tips is the root
    root <- tips + 1
    root
}

#steps to get a colid from Catologue of Life and then corresponding downstream diversity counts
get.diversity <- function(arg1) {
    #get colid to make calling the diversity faster
    col.id <- get_colid(arg1, kingdom='Plantae')
    #run through catalog of life database to get all extant species, then add up the number of species for a diversity count
    response <- downstream(col.id, downto = 'species', db = 'col', intermediate=F)
    #brackets weird formating stuff to actually get down to the data we want (because output of downstream is lists of lists of lists of data frames)
    spp.count <- length(response[[1]][[1]])
}

#inputs the code for an order and returns the full order name from Tree_Key
what.host <- function(arg1){
    code <- key[key$V2==arg1,]
    arg <- code['V1']
    ht <- as.character(arg[,'V1'])
    return(ht)
}

#functionally the inverse of what.host, inputs a host and gets the corresponding key
what.key <- function(arg1){
    host <- key[key$V1==arg1,]
    k <- host['V2']
    key <- as.character(k[,'V2'])
    return(key)
}
    
#a function to get the focal sister diversity from the original tree (rather than the pruned one) and include only the genera that haven't gained the focal host at some later date (for a more precise comparison of diversities)

##include them only if they include the host
get.div <- function(node.number, host, node.status){
        sis.tips<- numeric()
        foc.tips<- numeric()
        tip <- ''
        host.list <- character()
        genus <- ''
        genus.wout.host <- character() #this variable name doesn't make sense anymore
        genus.w.host <- character() # this variable name doesn't make sense anymrore
    if (node.number == root) {
        return(0)
    } else {
        #gets the tips for the focal group
        kids <- Descendants(tree, node.number)
        #gets the sister node
        sis <- Siblings(tree, node.number, include.self=FALSE)
        #and the sister tips
        nieces <- Descendants(tree, sis)
        tips <- c(kids[[1]][1], nieces[[1]][1])
        # select a tip from each
        #this will generate a list of all the tips on tree with the corresponding labels
        labels <- tree$tip.label
        #this gives the name of the tip
        t <- labels[tips[1]]
        #this gives the row with the corresponding labels
        tip <- match[t,]
        #select the value row for the ref tree
        ft <- tip[,'tr1']
        #this gives the corresponding sister tip from the main tree
        s <- labels[tips[2]]
        stip <- match[s,]
        st <- stip[,'tr1']
        mtips <- c(ft, st)
        # find the MRCA from the two tips
        mrca <- findMRCA(ref, tips=mtips, type="node")
        #get the two child nodes
        groups <- Children(ref, mrca)
        #select the sister node
        test <- Descendants(ref, groups[1])
        test2 <- Descendants(ref, groups[2])
        if (ft %in% test[[1]]){
            foc <- groups[1]
            sister <- groups[2]
        } else if (ft %in% test2[[1]]) {
            foc <- groups[2]
            sister <- groups[1]
        } else {
            print('You have a problem.')
            }
            
        #get the Diversity of the focal node and the sister node
        foc.tips <- unlist(Descendants(ref, foc, type='tips')) 
        sis.tips <- unlist(Descendants(ref, sister, type='tips'))
        for (t in foc.tips){
            #gets the genus name for each tip for later reference, will work with tip number for the next bit
            genus <- ref$tip.label[t]
            #get the row for the genus of the tip in the host use matrix
            host.info <- family.host.use[genus,]
            host.info[is.na(host.info)] <- 0
            #find the hosts that aren't 0, i.e. those that use the host (matrix is binary)
            host.use <- which(host.info != 0)
            host.taxa <- names(host.info)[host.use]
            family.key <- key[key$V1 %in% host.taxa,]
            host.list <- as.character(unlist(family.key$V2))
            if (node.status == 'gain'){
                    print(host)
                    print(node.status)
                if (host %in% host.list){
                    genus.w.host <- c(genus.w.host, genus)
                }
            } else if (node.status == 'loss'){
                if (host %ni% host.list){
                
                    genus.w.host <- c(genus.w.host, genus)
                }
            } else {
                genus.w.host <- c(genus.w.host, genus)
            }
        }
        for (s in sis.tips){
            #gets the genus name for each tip for later reference, will work with tip number for the next bit
            genus <- ref$tip.label[s]
            host.info <- family.host.use[genus,]
            host.info[is.na(host.info)] <- 0
            #find the hosts that aren't 0, i.e. those that use the host (matrix is binary)
            host.use <- which(host.info != 0)
            if (length(host.use) > 0){
                host.taxa <- names(host.info)[host.use]
                order.key <- key[key$V1 %in% host.taxa,]
                host.list <- as.character(unlist(order.key$V2))
                if (node.status == 'gain'){
                    if (host %ni% host.list){
                        genus.wout.host <- c(genus.wout.host, genus)
                    }
                if (node.status == 'loss'){
                    if (host %in% host.list){
                        genus.wout.host <- c(genus.wout.host, genus)
                    }
                }
                } else {
                    genus.wout.host <- c(genus.wout.host, genus)
                }
            }
        }        
        
        #get species counts for genera that use host   
        #reset sp. count to clear any data from an earlier function call
        focal.sp.count <- 0
        sister.sp.count <- 0
        #loop through the genera and get the species in each genus from our data on diversity
        for (g in genus.w.host){
            #gets species count from our data
            genus.sp.count <- e[g,]$Nsp
            #adds the species in the new genus to the total number of species
            if (!is.na(genus.sp.count)){
                focal.sp.count <- focal.sp.count + genus.sp.count
            }
        }
        for (g in genus.wout.host){
            #gets species count from our data
            genus.sp.count <- e[g,]$Nsp
            if (!is.na(genus.sp.count)){
                sister.sp.count <- sister.sp.count + genus.sp.count
            }
        }
    focal.divs <- focal.sp.count
    sis.divs <- sister.sp.count
    return(c(focal.divs, sis.divs))
    }
}

get.waiting.time <- function(node) {
    kids <- Children(tree, node)
    #check not a tip, if it is set wait.time to 0
    if (length(kids) == 0) {
        wait.time <- 0
        grand.wt <- 0
    } else {
        wt1 <- which(tree$edge[,2] == kids[1])
        w1 <- tree$edge.length[wt1]
        wt2 <- which(tree$edge[,2] == kids[2])
        w2 <- tree$edge.length[wt2]
        wait.time <- (w1 + w2)
        grandkids <- Children(tree, kids[1])
        gkids <- Children(tree, kids[2])
        grandkids <- c(grandkids, gkids)
        g.test <- length(grandkids)
        if (g.test == 0) {
            grand.wt <- 0
        } else if (g.test == 2){
            grand.wt <- 0
        } else {
            gwt1 <- which(tree$edge[,2] == grandkids[1])
            g1 <- tree$edge.length[gwt1]
            gwt2 <- which(tree$edge[,2] == grandkids[2])
            g2 <- tree$edge.length[gwt2]
            gwt3 <- which(tree$edge[,2] == grandkids[3])
            g3 <- tree$edge.length[gwt3]
            gwt4 <- which(tree$edge[,2] == grandkids[4])
            g4 <- tree$edge.length[gwt4]
            g.wt <- (g1 + g2 + g3 + g4)
            grand.wt <- (wait.time + g.wt)
        }
    }
    return(c(wait.time, grand.wt))
}

###########################################################################

##Proceedures###############################################################

host <- ''
gain.loss <- ''
wait.time <- 0
host <- ''
kids <- 0
mom <- 0
mom.host <- ''
sis.wait.time <- 0
focal.divs <- 0
sis.divs <- 0
early.bird <- 0
mom.hosts <- ''
host.age <- 0
grand.wt <- 0
sis.grand.wt <- 0
j.age <- 0

bts <- branching.times(tree)

output <- data.frame(Node=numeric(), Host.All=character(), Host.Name=character(), Host.Divs =numeric(), Host.Age = numeric(), Focal.Divs=numeric(), Sis.Divs= numeric(), Mom.Host.All=character(), Mom.Host=character(), Status=character(), Wait.Time=numeric(), Sis.Wait.Time=numeric(), Grand.Wait.Time=numeric(), Sis.Grand.Wt=numeric(), Early.Bird=numeric(), Node.Age=numeric(), Est.Prob=numeric())

`%ni%` = Negate(`%in%`)

root <- get.root(tree)

for (r in 1:nrow(data)) {
    print(r)
    if (r != root){
        row <- data[r,] 
        host <- which.max(row)
        ##just have to pull a new column with the probability for the which.max host
        prob <- data[r,host]
        host1 <- colnames(data)[host]
        hosts <- strsplit(host1, "(?<=.{2})", perl=TRUE)
        hosts <- unlist(hosts)
        j.age <- bts[as.character(r)]
        names(j.age) <- NULL
        #because tips will return a NA
        if (is.na(j.age)){
            j.age <- 0
        }   
        mom <- Ancestors(tree, r, type='parent')
        mom.row <- data[mom,]
        mom.host1 <- which.max(mom.row)
        mom.host.data <- colnames(data)[mom.host1]
        #make sure it isn't the root node
        mom.hosts <- character()
        if (length(mom.host1) ==! 0) {
            mom.host.data <- colnames(data)[mom.host1]
            mom.hosts <- strsplit(mom.host.data, "(?<=.{2})", perl=TRUE)
        } else {
            mom.host <- 'root'
            mom.hosts <- 'root'
            }
        mom.hosts <- unlist(mom.hosts)
        ##get sister node
        sis <- Siblings(tree, r, include.self=FALSE)
        
        #get the waiting times 
        foc.waiting.time <-get.waiting.time(r)
        wait.time <- foc.waiting.time[1]
        grand.wt <- foc.waiting.time[2] 
        sis.waiting.time <- get.waiting.time(sis) 
        sis.wait.time <- sis.waiting.time[1]
        sis.grand.wt <- sis.waiting.time[2]

        event.count <- 0
        none.count <- 0
        gain.loss <- 'none'
        ##First do gains
        for (h in hosts){
            if (h %ni% mom.hosts){
                early.bird <- 0
                gain.loss <- 'gain'
                event.count <- event.count + 1
                name <- what.host(h)
                host.age <- z[name,]$ages
                divs <- z[name,]$fdiv
                if (r < root) {
                    early.bird <- host.age 
                } else {
                    early.bird <- host.age - j.age
                }
                diversities <- get.div(r, h, gain.loss)
                focal.divs <- diversities[1]
                sis.divs <- diversities[2]
                outy <- data.frame (Node= r, Host.All=host1, Host.Name=h, Host.Divs=divs, Host.Age = host.age, Focal.Divs = focal.divs, Sis.Divs= sis.divs, Mom.Host.All=mom.host.data, Mom.Host=NA, Status=gain.loss, Wait.Time=wait.time, Sis.Wait.Time=sis.wait.time, Grand.Wait.Time=grand.wt, Sis.Grand.Wt=sis.grand.wt, Early.Bird=early.bird, Node.Age=j.age, Est.Prob=prob)
                output <- rbind(output, outy) 
            }
        }
        ##Next do losses
        for (m in mom.hosts){
            if (m %ni% hosts){
                gain.loss <- 'loss'
                event.count <- event.count + 1
                diversities <- get.div(r, m, gain.loss) ##IMPORTANT: Pass the lost host name not the last value for h
                focal.divs <- diversities[1]
                sis.divs <- diversities[2]
                outy <- data.frame (Node= r, Host.All=host1, Host.Name=NA, Host.Divs=divs, Host.Age = host.age, Focal.Divs = focal.divs, Sis.Divs= sis.divs, Mom.Host.All=mom.host.data, Mom.Host=m, Status=gain.loss, Wait.Time=wait.time, Sis.Wait.Time=sis.wait.time, Grand.Wait.Time=grand.wt, Sis.Grand.Wt=sis.grand.wt, Early.Bird=early.bird, Node.Age=j.age, Est.Prob=prob)
                output <- rbind(output, outy) 
            }
        }
        ##Last do the non-events (just once per node -- had been repeating them before)
        if (event.count == 0){
                h <- NA
                divs <- NA
                host.age <- NA
                mom.host.data <- NA
                m <- NA
                diversities <- get.div(r, h, gain.loss)
                focal.divs <- diversities[1]
                sis.divs <- diversities[2]
                outy <- data.frame (Node= r, Host.All=host1, Host.Name=h, Host.Divs=divs, Host.Age = host.age, Focal.Divs = focal.divs, Sis.Divs= sis.divs, Mom.Host.All=mom.host.data, Mom.Host=m, Status=gain.loss, Wait.Time=wait.time, Sis.Wait.Time=sis.wait.time, Grand.Wait.Time=grand.wt, Sis.Grand.Wt=sis.grand.wt, Early.Bird=early.bird, Node.Age=j.age, Est.Prob=prob)
                output <- rbind(output, outy)
        }
    event.count <- 0
    }
}


write.csv(output, file = 'GL_exclusive_T9.csv', row.names = FALSE)    
