# Supplementary material for: Do major host shifts spark diversification in butterflies?
Source: Ecol Evol. 2020 Feb 26;10(8):3636–46. doi: 10.1002/ece3.6116 (PMC7160180; doi:10.1002/ece3.6116)
Supplement: Supplementary file 13 [file ECE3-10-3636-s014.R]

library(scales)
library(MCMCglmm)

#this is the phylogeny (in pedigree format) to constrain gamma stat
ped <- read.csv('Ordered_Ped.csv')

#this is the data for all node coverage
d <- read.csv('./Family/GL_strict_f_MCCR_weights.csv')


#rename statuses so that 'none' is the reference status
d$Status <- as.character(d$Status)
d$Status[d$Status == 'none'] <- 'a'
d$Status[d$Status == 'gain'] <- 'b'
d$Status[d$Status == 'loss'] <- 'c'
d$Status <- factor(d$Status)

##subset data and set up phylogenetically independent contrasts
#extant diversity contrasts
d$Div.Diff <- d$Focal.Divs - d$Sis.Divs

d$host.vol <- d$host.vol / d$Host.Age

#this subsets events to just gains
div.gain <- subset(d, Status=='b')


#exclude any nodes where the focal or sister is a tip (b/c it will introduce inaccurate values into the model)
wait <- subset(d, Sis.Wait.Time != 0)
wait <- subset(wait, Wait.Time != 0)

#waiting time contrasts
wait$Wait.Diff <- wait$Wait.Time - wait$Sis.Wait.Time

#waiting time contrasts just for gainsge
wait.gain <- subset(wait, Status=='b')


#get gamma data subsetted
gamma <- subset(d, gamma.stat != 0)
gamma.gain <- subset(gamma, Status=='b')


##run the models

m2 <- lm(wait$Wait.Diff ~ wait$Status, weights=wait$Est.Prob)

#model looking at waiting time contrast and our predictor variables
mw <- lm(Wait.Diff ~ Early.Bird + host.vol + Host.Age + Host.Divs -1, data=wait.gain, weights=Est.Prob)


family.div.strict <- lm(d$Div.Diff ~ d$Status, weights=d$Est.Prob)

#model looking at diversity contrast and our predictor variables
md <- lm(Div.Diff ~ Early.Bird + host.vol + Host.Age + Host.Divs -1, data=div.gain, weights=Est.Prob)


##Set up pedigree constraint for gamma stat- Bayesian model fit
#gamma$weight is the standard distributions information from S1 that generates gamma stats and the weight for it
priorT <- list(R=list(V=1,nu=0.02),G=list(G1=list(V=1,nu=0.02,alpha.V=1000)))


m4 <- MCMCglmm(gamma.stat ~ Status, random=~animal, data=gamma, prior=priorT, pedigree=ped, nit=1000000, thin=100, mev=gamma$weight)
# 
# 
mg <- MCMCglmm(gamma.stat ~ Early.Bird + host.vol + Host.Age + Host.Divs, random=~animal, data=gamma.gain, prior=priorT, pedigree=ped, nit=1000000, thin=100, mev=gamma.gain$Pvallio)

geweke.diag(m4$Sol)

geweke.diag(mg$Sol)
